# Supplementary material for: Comparison of Two Chelator Scaffolds as Basis for Cholecystokinin-2 Receptor Targeting Bimodal Imaging Probes
Source: Pharmaceuticals (Basel). 2024 Nov 22;17(12):1569. doi: 10.3390/ph17121569 (PMC11676163; doi:10.3390/ph17121569)
Supplement: Supplementary file 1 [file pharmaceuticals-17-01569-s001.zip]

Archive with 3 entries (3 files):
- [68Ga]Ga-CyTMG 72 h p.i._Coronal view from dorsal to ventral.avi
- [68Ga]Ga-CyTMG 72 h p.i._Transverse view-craniocaudal scan.avi
- pharmaceuticals-3310817-supplementary-proof back.pdf
